# Supplementary material for: Predicted cardiovascular disease risk and prescribing of antihypertensive therapy among patients with hypertension in Australia using MedicineInsight
Source: J Hum Hypertens. 2022 May 2;37(5):370–8. doi: 10.1038/s41371-022-00691-z (PMC10156591; doi:10.1038/s41371-022-00691-z)
Supplement: Supplementary file 2 — Supplementary Table [file 41371_2022_691_MOESM2_ESM.xlsx]

## Sheet: Figure A
	Hypothesis 1: the proportion of patients aged 45-74 with sufficient variables to calculate absolute CVD risk will be higher in patients with diagnosed hypertension than in those without diagnosed hypertension
	CRUDE
		Patients WITH a diagnosis of hypertension	Patients WITHOUT a diagnosis of hypertension
	Established CVD	0.16631	0.0374167
	High risk clinically	0.14642	0.0430116
	Absolute CVD risk variables available	0.350274	0.388411
	Insufficient information to calculate CVD risk	0.336996	0.531161
	ADJUSTED FOR AGE & SEX
		Patients WITH a diagnosis of hypertension	Patients WITHOUT a diagnosis of hypertension
	Established CVD	0.158962	0.0339246
	High risk clinically	0.141753	0.0404721							0.15546	0.162463
	Absolute CVD risk variables available	0.350498	0.369684							0.138469	0.145037
	Insufficient information to calculate CVD risk	0.348787	0.55592							0.330112	0.370884
										0.327253	0.370321
	Of those without CVD & not at high risk clinically:	0.501224	0.399397
	ALL PATIENTS
	Patients aged 45-74 WITHOUT a diagnosis of hypertension	329051
	Established CVD	12312	0.0374167
	High risk clinically	14153	0.0430116
	Absolute CVD Risk Calculated	127807	0.388411	Of those without CVD & not at high risk clinically:			0.422382
	Insufficient information to calculate CVD Risk	174779	0.531161
	Patients aged 45-74 WITH a diagnosis of hypertension	301113
	Established CVD	50078	0.16631
	High risk clinically	44089	0.14642
	Absolute CVD Risk Calculated	105472	0.350274	Of those without CVD & not at high risk clinically:			0.50966
	Insufficient information to calculate CVD Risk	101474	0.336996
	MALES
0.369073	Patients aged 45-74 WITHOUT a diagnosis of hypertension	121444
	Established CVD	7092	0.0583973
	High risk clinically	5775	0.0475528
	Absolute CVD Risk Calculated	46367	0.381797	Of those without CVD & not at high risk clinically:			0.427043
	Insufficient information to calculate CVD Risk	62210	0.512253
0.514724	Patients aged 45-74 WITH a diagnosis of hypertension	154990
	Established CVD	32877	0.212123
	High risk clinically	22611	0.145887
	Absolute CVD Risk Calculated	51342	0.33126	Of those without CVD & not at high risk clinically:			0.51599
	Insufficient information to calculate CVD Risk	48160	0.31073
	FEMALES
0.630927	Patients aged 45-74 WITHOUT a diagnosis of hypertension	207607
	Established CVD	5220	0.0251437
	High risk clinically	8378	0.0403551
	Absolute CVD Risk Calculated	81440	0.39228	Of those without CVD & not at high risk clinically:			0.419774
	Insufficient information to calculate CVD Risk	112569	0.542222
0.485276	Patients aged 45-74 WITH a diagnosis of hypertension	146123
	Established CVD	17201	0.117716
	High risk clinically	21478	0.146986
	Absolute CVD Risk Calculated	54130	0.370441	Of those without CVD & not at high risk clinically:			0.503797
	Insufficient information to calculate CVD Risk	53314	0.364857

## Sheet: OLD Figure 1
												Data updated: 15 October 2021
												Discussion with David on 12 October - change the proportions to rows instead of columns
	All regular adult patients	1211293						Table 1:
								n= 484349
	All patients with hypertension aged 45-74	484349		1
	18-44		28110		0.0580367	Correct
	45-74		301113		0.621686
	75+		155126		0.320277			Figure 2:
	Established CVD	109455		0.225984				n= 330546
	18-44		910		0.0323728	Correct
	45-74		50078		0.16631
	75+		58467		0.3769
	High risk clinically	72884		0.150478
	18-44		1368		0.048666	Correct
	45-74		44089		0.14642
	75+		27427		0.176805
	Absolute CVD Risk Calculated	148207		0.305992
	18-44		10247		0.364532	Correct
	45-74		105472		0.350274
	75+		32488		0.20943
	Insufficient information to calculate CVD Risk	153803		0.317546				Table 2 & Figure 3:
	18-44		15585		0.554429	Correct		n= 199639
	45-74		101474		0.336996																				0.50966	of patients aged 45-74 have insufficient information to calculate CVD risk
	75+		36744		0.236866
	Patients aged 45-74 WITHOUT a diagnosis of hypertension	329158
	Established CVD	12318	0.0374228
	High risk clinically	14165	0.043034
	Absolute CVD Risk Calculated	127835	0.38837	Of those eligible:		0.422351
	Insufficient information to calculate CVD Risk	174840	0.531173									Figure 1: Flow chart of patient cardiovascular risk and age categories by cardiovascular risk (absolute numbers presented)
	Patients aged 45-74 WITH a diagnosis of hypertension	301113
	Established CVD	50078	0.15214
	High risk clinically	44089	0.133945
	Absolute CVD Risk Calculated	105472	0.32043	Of those eligible:		0.50966
	Insufficient information to calculate CVD Risk	101474	0.308284
													These numbers are incorrect - this is to show how the figure can be adatped to compare patients with and without a diagnosis of hypertension.
	All Ages	Men		Women
	All patients with hypertension	236896	1	247453	1
	Established CVD	63436	0.26778	46019	0.185971
	High risk clinically	34980	0.14766	37904	0.153177
	Absolute CVD Risk Calculated	69249	0.292318	78958	0.319083
	Insufficient information to calculate CVD Risk	69231	0.292242	84572	0.34177
	Only those with established or CVD risk	167665		162881
	Only for Age 45-74	Men		Women
	All patients with hypertension	154990	1	146123	1
	Established CVD	32877	0.212123	17201	0.117716
	High risk clinically	22611	0.145887	21478	0.146986
	Absolute CVD Risk Calculated	51342	0.33126	54130	0.370441
	Insufficient information to calculate CVD Risk	48160	0.31073	53314	0.364857
		154990		146123	301113
	High Risk	30462		22500
	Moderate Risk	14897		4124
	Low Risk	28594		48984
		73953		75608
	Comparison of patients with sufficient data for risk calculation versus insufficient data
		Sufficient	Insufficient
	Age (mean(SD))	65.18 (11.0)	65.78 (11.8)
	Gender - male	0.4682	0.452

## Sheet: Table 1-old
		236896		Data updated: 3 July 2021					247453
	Table 1. Characteristics of patients with diagnosed hypertension by age group and gender (n=484,349)
		Men							Women								For results text
		Age group (years)							Age group (years)								Overall
		18-44 (n=14,109)		45-74 (n=154,906)		75+ (n=67,758)			18-44 (n=13,948)		45-74 (n=146,042)		75+ (n=87,350)					Male		Female		p-value
	Characteristic	%	95% CI	%	95% CI	%	95% CI		%	95% CI	%	95% CI	%	95% CI
	IRSAD quintile
	Highest	23.5	[20.0-27.3]	21.2	[18.2-24.6]	20.9	[17.5-24.8]		19.8	[16.7-23.4]	20.5	[17.5-23.8]	21.9	[18.3-25.9]			Upper qu	21.3	[18.2-24.7]	20.9	[17.8-24.4]	0.042
	2nd upper	18.8	[16.4-21.5]	17.1	[15.1-19.3]	16.1	[13.7-18.8]		18.1	[15.8-20.7]	16.8	[14.8-19.1]	16.1	[13.6-19.0]			2nd uppe	16.9	[14.9-19.2]	16.7	[14.6-19.0]
	Intermediate	23.5	[20.5-26.9]	23.6	[20.6-26.9]	24.4	[20.6-28.7]		24.5	[21.4-27.8]	23.9	[20.9-27.3]	24.6	[20.7-28.8]			intermed	23.8	[20.6-27.3]	24.2	[20.9-27.8]
	2nd lower	16.8	[14.3-19.7]	18.1	[15.6-21.0]	18.6	[15.6-22.0]		18.7	[16.0-21.7]	18.2	[15.6-21.1]	17.9	[15.0-21.4]			2nd lowe	18.2	[15.6-21.1]	18.1	[15.5-21.1]
	Lowest	16.4	[13.5-19.9]	19.2	[16.1-22.7]	19.4	[15.9-23.4]		18.1	[14.9-21.8]	19.9	[16.7-23.5]	19	[15.5-23.0]			Lower qu	19.1	[15.9-22.6]	19.5	[16.2-23.1]
	Not recorded	0.9	[0.7-1.2]	0.8	[0.6-1.1]	0.7	[0.5-0.8]		0.8	[0.5-1.1]	0.7	[0.5-0.9]	0.5	[0.4-0.7]			Not reco	0.8	[0.6-1.0]	0.6	[0.5-0.8]
	Remoteness
	Major Cities	65	[59.8-69.8]	56	[51.1-60.9]	56	[50.6-61.3]		60.6	[55.2-65.8]	56.8	[51.8-61.7]	58.6	[53.2-63.9]			Major Ci	56.6	[51.7-61.5]	57.7	[52.6-62.6]	0
	Inner Regional	22.2	[18.4-26.4]	28.3	[24.2-32.7]	30.2	[25.4-35.4]		25.3	[21.1-29.9]	28.7	[24.5-33.3]	29.2	[24.5-34.5]			Inner Re	28.4	[24.2-32.9]	28.7	[24.4-33.4]
	Outer Regional/Remote/Very Remote	12.3	[9.2-16.3]	15.2	[12.2-18.8]	13.4	[10.5-16.8]		13.6	[10.3-17.7]	14	[11.1-17.5]	11.7	[9.1-15.0]			Outer/Re	14.5	[11.6-18.0]	13.2	[10.4-16.6]
	Not recorded	0.5	[0.4-0.7]	0.5	[0.4-0.7]	0.5	[0.4-0.6]		0.5	[0.3-0.7]	0.5	[0.4-0.6]	0.4	[0.3-0.5]			Missing	0.5	[0.4-0.6]	0.4	[0.3-0.5]
	Indigenous status
	Neither Aboriginal nor Torres Strait Islander	80.1	[77.5-82.5]	81.2	[78.7-83.4]	84.3	[81.7-86.6]		81.4	[78.8-83.6]	82.4	[80.0-84.6]	83.5	[80.8-85.9]			Neither	81.9	[79.5-84.2]	82.7	[80.3-84.9]	0.0042
	Aboriginal and/or Torres Strait Islander	3.7	[3.0-4.6]	1.8	[1.6-2.2]	0.6	[0.6-0.8]		4.5	[3.8-5.3]	2.1	[1.8-2.4]	0.7	[0.6-0.8]			Aborigin	1.7	[1.4-1.9]	1.8	[1.5-2.0]
	Not stated	16.2	[13.9-18.8]	17	[14.7-19.5]	15.1	[12.7-17.7]		14.1	[11.9-16.7]	15.5	[13.3-17.9]	15.8	[13.4-18.5]			Not stat	16.4	[14.2-18.9]	15.5	[13.3-18.0]
	Smoking status
	Non smoker	49.7	[48.5-50.9]	43.2	[42.4-44.0]	41.6	[40.8-42.4]		59.6	[58.2-61.1]	55.6	[54.7-56.4]	66.6	[65.9-67.4]			Non smok	43.2	[42.5-43.9]	59.6	[58.9-60.3]	0
	Smoker	22.3	[21.2-23.4]	13.6	[13.1-14.2]	3.8	[3.6-4.0]		15.8	[14.8-17.0]	11.3	[10.8-11.7]	3.2	[3.0-3.3]			Smoker	11.6	[11.1-12.1]	8.8	[8.4-9.2]
	Ex smoker	22.7	[21.8-23.6]	38.4	[37.8-39.1]	50	[49.1-50.9]		19.5	[18.7-20.3]	28.1	[27.5-28.8]	24.8	[24.2-25.5]			Ex smoke	40.5	[39.8-41.2]	26.5	[25.9-27.1]
	Not recorded	5.3	[4.6-6.1]	4.7	[4.2-5.4]	4.6	[4.0-5.2]		5	[4.4-5.8]	5.1	[4.5-5.7]	5.4	[4.8-6.0]			Not stat	4.7	[4.2-5.3]	5.2	[4.6-5.7]
	Systolic blood pressure*
	<140mmHg (Controlled)	56.5	[55.3-57.6]	56.4	[55.7-57.0]	58.7	[58.0-59.4]		72.9	[71.9-73.9]	59.7	[59.1-60.4]	52.3	[51.6-53.1]			Controll	57	[56.4-57.6]	58	[57.4-58.6]	0
	140-159mmHg (Grade 1)	35.8	[34.8-36.8]	34.5	[34.0-35.0]	31.5	[31.0-32.0]		21.6	[20.7-22.4]	30.9	[30.5-31.4]	33.4	[32.9-33.9]			Grade 1	33.8	[33.4-34.2]	31.2	[30.8-31.6]
	160-179mmHg (Grade 2)	6.1	[5.6-6.5]	7.1	[6.9-7.4]	7.5	[7.1-7.8]		4.2	[3.8-4.7]	7.4	[7.1-7.6]	10.4	[10.0-10.8]			Grade 2	7.2	[6.9-7.4]	8.2	[8.0-8.5]
	≥180mmHg (Grade 3)	1	[0.8-1.2]	1.1	[1.0-1.2]	1.3	[1.2-1.4]		0.7	[0.5-0.9]	1.2	[1.2-1.3]	2.5	[2.3-2.6]			Grade 3	1.2	[1.1-1.2]	1.6	[1.5-1.7]
	Not recorded	0.7	[0.6-0.9]	0.9	[0.7-1.1]	1	[0.8-1.3]		0.6	[0.4-0.8]	0.8	[0.6-0.9]	1.4	[1.2-1.7]			Missing	0.9	[0.7-1.1]	1	[0.8-1.1]
	Diastolic blood pressure*
	<90mmHg (Controlled)	63.2	[62.0-64.3]	79.3	[78.7-79.9]	93.1	[92.7-93.4]		62	[60.9-63.1]	79.3	[78.7-79.9]	90.2	[89.8-90.6]			Controll	81.9	[81.3-82.5]	82	[81.5-82.5]	0.4042
	90-99mmHg (Grade 1)	25.7	[24.8-26.6]	15.5	[15.1-16.0]	5.1	[4.8-5.4]		26.3	[25.5-27.2]	15.7	[15.3-16.2]	6.8	[6.5-7.0]			Grade 1	13.4	[13.0-13.8]	13.3	[13.0-13.7]
	100-140mmHg (Grade 2)	8	[7.5-8.5]	3.6	[3.4-3.7]	0.7	[0.6-0.8]		8.6	[8.0-9.2]	3.5	[3.3-3.7]	1.3	[1.2-1.4]			Grade 2	3.1	[2.9-3.3]	3	[2.9-3.2]
	>140mmHg (Grade 3)	2.5	[2.2-2.8]	0.7	[0.7-0.8]	0.1	[0.1-0.2]		2.5	[2.2-2.9]	0.7	[0.7-0.8]	0.3	[0.2-0.3]			Grade 3	0.7	[0.6-0.7]	0.7	[0.6-0.7]
	Not recorded	0.7	[0.6-0.9]	0.9	[0.7-1.1]	1	[0.8-1.3]		0.6	[0.4-0.8]	0.8	[0.6-0.9]	1.4	[1.2-1.7]			Missing	0.9	[0.7-1.1]	1	[0.8-1.1]
	Total cholesterol*
	<4.0mmol/L	6.1	[5.5-6.7]	13.9	[13.0-14.7]	23.5	[22.0-25.1]		5	[4.5-5.6]	6.8	[6.4-7.3]	11.1	[10.3-12.0]			<4 mmol/	15.9	[15.0-16.9]	8.2	[7.7-8.8]	0
	4.0-7.5 mmol/L	39.7	[37.0-42.4]	40.8	[38.4-43.2]	30.7	[28.8-32.7]		38.3	[35.7-41.0]	46	[43.3-48.7]	40.8	[38.2-43.3]			4-7.5 mm	38	[35.8-40.2]	43.7	[41.2-46.3]
	>7.5 mmol/L	1	[0.9-1.3]	0.6	[0.6-0.7]	0.2	[0.2-0.3]		0.6	[0.4-0.7]	1.3	[1.2-1.4]	0.9	[0.8-1.0]			>7.5 mmo	0.5	[0.5-0.6]	1.1	[1.0-1.2]
	Not recorded	53.2	[50.1-56.4]	44.7	[41.6-47.9]	45.6	[42.2-49.0]		56	[53.0-59.1]	45.9	[42.8-49.1]	47.2	[44.0-50.5]			Missing	45.5	[42.4-48.7]	47	[43.9-50.1]
	High density lipoprotein cholesterol*
	≥ 1.0 mmol/L	31.8	[29.7-33.9]	43.5	[41.0-46.0]	42.1	[39.5-44.8]		33.9	[31.5-36.3]	49.2	[46.4-52.1]	46.5	[43.7-49.4]			>=1 mmol	42.3	[39.9-44.8]	47.4	[44.6-50.1]	0
	<1.0 mmol/L	10.5	[9.5-11.5]	10	[9.3-10.6]	9.3	[8.7-10.0]		3.9	[3.4-4.5]	2.7	[2.5-2.9]	2.2	[2.0-2.4]			<1 mmol/	9.8	[9.2-10.5]	2.6	[2.4-2.8]
	Not recorded	57.7	[54.9-60.5]	46.5	[43.5-49.6]	48.5	[45.3-51.7]		62.2	[59.5-64.8]	48.1	[45.1-51.1]	51.3	[48.3-54.3]			Missing	47.8	[44.8-50.8]	50	[47.1-52.9]
	Established cardiovascular disease	3.5	[3.2-3.8]	20.2	[19.7-20.7]	43.2	[42.4-44.1]		2.4	[2.2-2.7]	11.2	[10.9-11.6]	31.8	[31.1-32.6]			Yes	25.3	[24.7-25.9]	17.8	[17.3-18.2]	0
	Diabetes	13.9	[13.1-14.7]	25.2	[24.6-25.8]	28.9	[28.2-29.6]		14.2	[13.4-15.1]	21	[20.4-21.7]	22.3	[21.5-23.1]			Yes	25.4	[24.8-26.0]	21.1	[20.4-21.7]	0
	Diabetes with microalbuminuria*	1.2	[1.0-1.5]	2.3	[2.2-2.3]	3.6	[3.4-3.8]		0.9	[0.7-1.0]	1.1	[1.1-1.2]	1.9	[1.8-2.0]			Yes	2.5	[2.4-2.6]	1.4	[1.3-1.4]	0
	Moderate to severe chronic kidney disease*†	0.7	[0.6-0.9]	1.2	[1.2-1.3]	5.7	[5.4-5.9]		0.6	[0.5-0.7]	0.9	[0.9-1.0]	5.7	[5.5-6.0]			Yes	2.4	[2.3-2.5]	2.5	[2.4-2.7]	0.0031
	Familial hypercholesterolaemia	0.3	[0.2-0.5]	0.1	[0.1-0.1]	0	[0.0-0.0]		0.2	[0.1-0.3]	0.2	[0.1-0.2]	0	[0.0-0.1]			Yes	0.1	[0.1-0.1]	0.1	[0.1-0.1]	0.0547
	Crude results presented. Percentages and 95% CI were estimated considering the clusters (general practices) and the individual’s probability of being in the sample. *Only measures recorded between 2014 and 2018 were used. †Patients with an estimated glomerular filtration rate <45 ml/min/1.73 m2 or persistent proteinuria.

## Sheet: Figure 2 Worst
167665	Male	18-44		45-74		75+			Data updated: 17 June 2021
		%	95% CI	%	95% CI	%	95% CI
	Prior CV	9.5	[8.6,10.4]	34.4	[33.3,35.6]	61.9	[60.8,63.0]			USING THE WORST MEASURE OF CHOLESTEROL AND HDL IN LAST 5 YEARS
	High Ris	12.7	[11.6,13.8]	31.2	[30.6,31.7]	33.5	[32.6,34.5]
	Moderate	2.6	[2.2,3.1]	14.5	[14.0,15.0]	3.9	[3.6,4.2]
	Low Risk	75.3	[73.7,76.8]	19.9	[19.1,20.7]	0.7	[0.6,0.8]
162881	Female	18-44		45-74		75+
		%	95% CI	%	95% CI	%	95% CI
	Prior CV	6.8	[6.0,7.6]	21.6	[20.8,22.6]	51.6	[50.4,52.9]
	High Ris	11.5	[10.5,12.6]	24.1	[23.3,24.8]	25.4	[24.7,26.1]
	Moderate	1.3	[0.9,1.8]	7	[6.7,7.3]	9.7	[9.1,10.2]
	Low Risk	80.4	[78.9,81.9]	47.3	[46.0,48.6]	13.4	[12.6,14.1]
	FIGURE
		Men			Women
		18-44	45-74	75+	18-44	45-74	75+
	Established CVD	0.095	0.344	0.619	0.068	0.216	0.516
	High Risk*	0.127	0.312	0.335	0.115	0.241	0.254
	Moderate Risk	0.026	0.145	0.039	0.013	0.07	0.097
	Low Risk	0.753	0.199	0.007	0.804	0.473	0.134
	TOTAL	1.001	1	1	1	1	1.001
	Difference between Figure 2 and Figure 2 Worst
	High Risk*	#REF!	#REF!	#REF!	#REF!	#REF!	#REF!
	Moderate Risk	#REF!	#REF!	#REF!	#REF!	#REF!	#REF!
	Low Risk	#REF!	#REF!	#REF!	#REF!	#REF!	#REF!
										Figure 2: Distribution of established cardiovascular disease (CVD) and absolute risk of a primary CVD event over the next 5 years by age group and gender (n=338,217)
	*These numbers have increased as the sample has increased. Previous analysis only included those with a BP measure in last 2 years, Chol & HDL in last 5 years. This includes all patients with a history of CVD ever, risk factors indicating clinical high risk between 2014 & 2018 and those with measures recorded between 2014 & 2018 to calculate CVD risk

## Sheet: Figure 4 (45-74)
													Data updated: 29 October 2021														#REF!								#REF!											Men & Women
																											MEN								WOMEN
																											1._predict	:	Pr(aht_script==No), predict(pr outcome(0))
	ADJUSTED																										2._predict	:	Pr(aht_script==Yes), predict(pr outcome(1))
	6 MONTHS	Men					Women
		Low Risk	Moderate Risk	High Risk - Score	High Risk Clinically	Established CVD	Low Risk	Moderate Risk	High Risk - Score	High Risk Clinically	Established CVD																1#Low Risk	0.355139	0.0080636	44.04	0	0.339299	0.370979		1#Low Risk	0.364941	0.0078323	46.59	0	0.349555	0.380327						1#Low Risk	0.360892	0.0076431
	Prescription for antihypertensive therapy	0.644861	0.6334	0.591587	0.655378	0.681475	0.635059	0.623124	0.589693	0.642763	0.663333																1#Moderate Risk	0.3666	0.0083188	44.07	0	0.350259	0.382941		1#Moderate Risk	0.376876	0.0113679	33.15	0	0.354545	0.399207						1#Moderate Risk	0.369302	0.0080485
	No prescription for antihypertensive therapy	0.355139	0.3666	0.408413	0.344622	0.318525	0.364941	0.376876	0.410307	0.357237	0.336667																1#High Risk	0.408413	0.0103136	39.6	0	0.388153	0.428673		1#High Risk	0.410307	0.0194359	21.11	0	0.372127	0.448486						1#High Risk	0.411187	0.0100437
	Total	1	1	1	1	1	1	1	1	1	1															1#High	Risk Clinically	0.344622	0.0108496	31.76	0	0.323309	0.365934	1#High	Risk Clinically	0.357237	0.0123102	29.02	0	0.333055	0.381419					1#High	Risk Clinically	0.350281	0.0111637
																											1#Prior CVD	0.318525	0.0091866	34.67	0	0.300479	0.336571		1#Prior CVD	0.336667	0.0100986	33.34	0	0.316829	0.356504						1#Prior CVD	0.3248	0.009213
																											2#Low Risk	0.644861	0.0080636	79.97	0	0.629021	0.660701		2#Low Risk	0.635059	0.0078323	81.08	0	0.619673	0.650445						2#Low Risk	0.639108	0.0076431
																											2#Moderate Risk	0.6334	0.0083188	76.14	0	0.617059	0.649741		2#Moderate Risk	0.623124	0.0113679	54.81	0	0.600793	0.645455						2#Moderate Risk	0.630698	0.0080485
																											2#High Risk	0.591587	0.0103136	57.36	0	0.571327	0.611847		2#High Risk	0.589693	0.0194359	30.34	0	0.551514	0.627873						2#High Risk	0.588813	0.0100437
																										2#High	Risk Clinically	0.655378	0.0108496	60.41	0	0.634065	0.676691	2#High	Risk Clinically	0.642763	0.0123102	52.21	0	0.618581	0.666945					2#High	Risk Clinically	0.649719	0.0111637
																											2#Prior CVD	0.681475	0.0091866	74.18	0	0.663429	0.699521		2#Prior CVD	0.663333	0.0100986	65.69	0	0.643496	0.683171						2#Prior CVD	0.675199	0.009213
	ADJUSTED
	12 MONTHS	Men					Women
		Low Risk	Moderate Risk	High Risk - Score	High Risk Clinically	Established CVD	Low Risk	Moderate Risk	High Risk - Score	High Risk Clinically	Established CVD																1#Low Risk	0.174017	0.0040808	42.64	0	0.166001	0.182033		1#Low Risk	0.197518	0.0038259	51.63	0	0.190003	0.205034
	Prescription for antihypertensive therapy	0.825983	0.820856	0.783069	0.839866	0.867379	0.802482	0.803163	0.798769	0.829191	0.842015																1#Moderate Risk	0.179144	0.0044865	39.93	0	0.170331	0.187957		1#Moderate Risk	0.196837	0.0079009	24.91	0	0.181316	0.212357
	No prescription for antihypertensive therapy	0.174017	0.179144	0.216931	0.160134	0.132621	0.197518	0.196837	0.201231	0.170809	0.157985																1#High Risk	0.216931	0.0072327	29.99	0	0.202723	0.231139		1#High Risk	0.201231	0.0168338	11.95	0	0.168163	0.234299
	Total	1	1	1	1	1	1	1	1	1	1															1#High	Risk Clinically	0.160134	0.004731	33.85	0	0.15084	0.169427	1#High	Risk Clinically	0.170809	0.004527	37.73	0	0.161916	0.179702
																											1#Prior CVD	0.132621	0.0036525	36.31	0	0.125446	0.139796		1#Prior CVD	0.157985	0.0044501	35.5	0	0.149244	0.166727
																											2#Low Risk	0.825983	0.0040808	202.41	0	0.817967	0.833999		2#Low Risk	0.802482	0.0038259	209.75	0	0.794966	0.809997
																											2#Moderate Risk	0.820856	0.0044865	182.96	0	0.812043	0.829669		2#Moderate Risk	0.803163	0.0079009	101.65	0	0.787643	0.818684
																											2#High Risk	0.783069	0.0072327	108.27	0	0.768861	0.797277		2#High Risk	0.798769	0.0168338	47.45	0	0.765701	0.831837
																										2#High	Risk Clinically	0.839866	0.004731	177.52	0	0.830573	0.84916	2#High	Risk Clinically	0.829191	0.004527	183.16	0	0.820298	0.838084
																											2#Prior CVD	0.867379	0.0036525	237.47	0	0.860204	0.874554		2#Prior CVD	0.842015	0.0044501	189.21	0	0.833273	0.850757
	ADJUSTED
	24 MONTHS	Men					Women
		Low Risk	Moderate Risk	High Risk - Score	High Risk Clinically	Established CVD	Low Risk	Moderate Risk	High Risk - Score	High Risk Clinically	Established CVD																1#Low Risk	0.0999398	0.0028724	34.79	0	0.0942972	0.105582		1#Low Risk	0.125336	0.0028978	43.25	0	0.119644	0.131029
	Prescription for antihypertensive therapy	0.90006	0.895975	0.874273	0.923319	0.94165	0.874664	0.882419	0.880053	0.907063	0.925587																1#Moderate Risk	0.104025	0.0032981	31.54	0	0.0975464	0.110504		1#Moderate Risk	0.117581	0.0058788	20	0	0.106033	0.129129
	No prescription for antihypertensive therapy	0.0999398	0.104025	0.125727	0.0766809	0.0583503	0.125336	0.117581	0.119947	0.0929373	0.0744129																1#High Risk	0.125727	0.0052893	23.77	0	0.115337	0.136117		1#High Risk	0.119947	0.0118768	10.1	0	0.096616	0.143277
	Total	1	1	1	1	1	1	1	1	1	1															1#High	Risk Clinically	0.0766809	0.0024114	31.8	0	0.071944	0.0814179	1#High	Risk Clinically	0.0929373	0.0030157	30.82	0	0.0870133	0.0988613
																											1#Prior CVD	0.0583503	0.0018888	30.89	0	0.05464	0.0620605		1#Prior CVD	0.0744129	0.00269	27.66	0	0.0691287	0.0796972
																											2#Low Risk	0.90006	0.0028724	313.34	0	0.894418	0.905703		2#Low Risk	0.874664	0.0028978	301.83	0	0.868971	0.880356
																											2#Moderate Risk	0.895975	0.0032981	271.67	0	0.889496	0.902454		2#Moderate Risk	0.882419	0.0058788	150.1	0	0.870871	0.893968
																											2#High Risk	0.874273	0.0052893	165.29	0	0.863883	0.884663		2#High Risk	0.880053	0.0118768	74.1	0	0.856723	0.903384
																										2#High	Risk Clinically	0.923319	0.0024114	382.89	0	0.918582	0.928056	2#High	Risk Clinically	0.907063	0.0030157	300.78	0	0.901139	0.912987
																											2#Prior CVD	0.94165	0.0018888	498.55	0	0.93794	0.94536		2#Prior CVD	0.925587	0.00269	344.08	0	0.920303	0.930871
													Figure 3: Prescribing of antihypertensive therapy by absolute risk of a primary CVD event over the next 5 years and established CVD, and gender, in the past 6 months (A), 12 months (B) and 24 months (C) for patients aged 45-74 years. (n=200,084)
[truncated: 4 more columns]

## Sheet: OLD Figure 3
	CRUDE										Data updated: 4 July 2021																	106830								92809											Men & Women
	Male	Low		Moderate		High		Prior CVD																				MEN								WOMEN
		%	95% CI	%	95% CI	%	95% CI	%	95% CI																			1._predict	:	Pr(meds==No_prescription), predict(pr outcome(0))
	No prescription	34.94	[33.47-36.44]	33.4	[31.75-35.10]	31.25	[29.21-33.36]	25.37	[23.50-27.34]																			2._predict	:	Pr(meds==Anti_hypertensive_therapy_only), predict(pr outcome(1))
	Only prescription for anti-hypertensive therapy only	38.45	[37.38-39.53]	39.77	[38.44-41.11]	27.73	[26.73-28.76]	14.5	[13.95-15.08]																			3._predict	:	Pr(meds==Lipid_lowering_therapy_only), predict(pr outcome(2))
	Only prescription for lipid-lowering therapy only	3.07	[2.87-3.29]	3.1	[2.84-3.40]	3.85	[3.62-4.10]	5.73	[5.45-6.03]																			4._predict	:	Pr(meds==Prescription_for_both), predict(pr outcome(3))
	Prescription for both	23.54	[22.64-24.46]	23.73	[22.70-24.79]	37.16	[35.75-38.60]	54.39	[52.68-56.09]																			1#Prior CVD	0.263874	0.0095589	27.6	0	0.245097	0.282652		1#Prior CVD	0.283112	0.0105697	26.79	0	0.262349	0.303875
	Female																											1#High Risk	0.325515	0.0101951	31.93	0	0.305488	0.345542		1#High Risk	0.320923	0.0127286	25.21	0	0.295919	0.345927
	No prescription	35.02	[33.50-36.58]	33.92	[31.63-36.29]	29.78	[27.31-32.38]	26.34	[24.28-28.51]																			1#Moderate Risk	0.338079	0.0084336	40.09	0	0.321512	0.354646		1#Moderate Risk	0.344998	0.0114857	30.04	0	0.322436	0.367561
	Only prescription for anti-hypertensive therapy only	40.74	[39.64-41.85]	40.43	[38.44-42.44]	24.93	[23.83-26.06]	20.6	[19.78-21.43]																			1#Low Risk	0.327732	0.0082636	39.66	0	0.311499	0.343965		1#Low Risk	0.336538	0.0080107	42.01	0	0.320802	0.352274
	Only prescription for lipid-lowering therapy only	3.13	[2.94-3.33]	3.39	[2.87-4.00]	4.45	[4.16-4.77]	5.87	[5.51-6.26]																			2#Prior CVD	0.148711	0.0028305	52.54	0	0.143151	0.154271		2#Prior CVD	0.213477	0.0042926	49.73	0	0.205044	0.221909
	Prescription for both	21.11	[20.32-21.92]	22.26	[20.85-23.72]	40.84	[39.03-42.66]	47.19	[45.52-48.87]																			2#High Risk	0.282085	0.0051972	54.28	0	0.271876	0.292294		2#High Risk	0.256422	0.0057748	44.4	0	0.245078	0.267766
																												2#Moderate Risk	0.397825	0.0068757	57.86	0	0.384318	0.411331		2#Moderate Risk	0.404681	0.0100038	40.45	0	0.385029	0.424332
	ADJUSTED																											2#Low Risk	0.376353	0.0057469	65.49	0	0.365064	0.387642		2#Low Risk	0.403977	0.0055831	72.36	0	0.393009	0.414944
	6 MONTHS	Men				Women																						3#Prior CVD	0.0567182	0.00151	37.56	0	0.0537521	0.0596843		3#Prior CVD	0.0580753	0.0019345	30.02	0	0.0542752	0.0618753
		Low Risk	Moderate Risk	High Risk	Established CVD	Low Risk	Moderate Risk	High Risk	Established CVD																			3#High Risk	0.0374804	0.0012262	30.57	0	0.0350718	0.0398891		3#High Risk	0.0434577	0.0015272	28.46	0	0.0404577	0.0464578
	No prescription	0.327732	0.338079	0.325515	0.263874	0.336538	0.344998	0.320923	0.283112																			3#Moderate Risk	0.0307037	0.0014239	21.56	0	0.0279065	0.0335008		3#Moderate Risk	0.0336018	0.0028239	11.9	0	0.0280547	0.039149
	Only prescription for anti-hypertensive therapy only	0.376353	0.397825	0.282085	0.148711	0.403977	0.404681	0.256422	0.213477																			3#Low Risk	0.0329816	0.0012489	26.41	0	0.0305283	0.0354349		3#Low Risk	0.0323188	0.001016	31.81	0	0.030323	0.0343146
	Only prescription for lipid-lowering therapy only	0.0329816	0.0307037	0.0374804	0.0567182	0.0323188	0.0336018	0.0434577	0.0580753																			4#Prior CVD	0.530696	0.0084547	62.77	0	0.514088	0.547304		4#Prior CVD	0.445336	0.0082314	54.1	0	0.429167	0.461506
	Prescription for both	0.262933	0.233392	0.35492	0.530696	0.227167	0.216719	0.379197	0.445336																			4#High Risk	0.35492	0.0067607	52.5	0	0.341639	0.3682		4#High Risk	0.379197	0.008676	43.71	0	0.362154	0.39624
	Total	1	1	1	1	1	1	1	1																			4#Moderate Risk	0.233392	0.005242	44.52	0	0.223095	0.24369		4#Moderate Risk	0.216719	0.007229	29.98	0	0.202519	0.23092
																												4#Low Risk	0.262933	0.0053999	48.69	0	0.252326	0.273541		4#Low Risk	0.227167	0.0042363	53.62	0	0.218845	0.235489
	CRUDE	Low		Moderate		High		Prior CVD
	Male	%	95% CI	%	95% CI	%	95% CI	%	95% CI
	No prescription	16.35	[15.55-17.17]	14.97	[14.14-15.84]	13.09	[12.26-13.96]	8.28	[7.66-8.93]
	Only prescription for anti-hypertensive therapy only	48.8	[47.94-49.66]	50.01	[48.92-51.11]	33.17	[32.32-34.03]	13.84	[13.34-14.35]
	Only prescription for lipid-lowering therapy only	3.02	[2.81-3.24]	2.79	[2.53-3.08]	3.61	[3.39-3.83]	4.5	[4.24-4.78]
	Prescription for both	31.83	[30.87-32.82]	32.23	[31.15-33.32]	50.14	[49.05-51.22]	73.39	[72.48-74.28]																			1#Prior CVD	0.0883504	0.0032365	27.3	0	0.0819927	0.094708		1#Prior CVD	0.113758	0.004129	27.55	0	0.105647	0.121869
	Female																											1#High Risk	0.140444	0.0043126	32.57	0	0.131973	0.148916		1#High Risk	0.136142	0.0042848	31.77	0	0.127725	0.14456
	No prescription	18.21	[17.47-18.98]	16.34	[14.91-17.87]	11.91	[11.13-12.73]	10.07	[9.33-10.87]																			1#Moderate Risk	0.153233	0.0042918	35.7	0	0.144802	0.161664		1#Moderate Risk	0.168226	0.0075994	22.14	0	0.153298	0.183155
	Only prescription for anti-hypertensive therapy only	50.49	[49.67-51.32]	48.82	[47.01-50.64]	28.94	[27.92-29.97]	21.3	[20.53-22.10]																			1#Low Risk	0.146817	0.0039379	37.28	0	0.139082	0.154553		1#Low Risk	0.170306	0.0035345	48.18	0	0.163363	0.177249
	Only prescription for lipid-lowering therapy only	3.01	[2.82-3.21]	3.2	[2.69-3.81]	3.99	[3.74-4.26]	4.65	[4.32-5.02]																			2#Prior CVD	0.144487	0.0025683	56.26	0	0.139442	0.149533		2#Prior CVD	0.227314	0.0041265	55.09	0	0.219208	0.23542
	Prescription for both	28.28	[27.50-29.07]	31.64	[30.05-33.27]	55.17	[53.89-56.44]	63.97	[62.94-64.99]																			2#High Risk	0.343291	0.0042598	80.59	0	0.334923	0.351659		2#High Risk	0.306764	0.005063	60.59	0	0.296818	0.316709
																												2#Moderate Risk	0.502316	0.0056435	89.01	0	0.491229	0.513402		2#Moderate Risk	0.491485	0.0092728	53	0	0.473269	0.5097
	ADJUSTED																											2#Low Risk	0.466249	0.0048206	96.72	0	0.45678	0.475718		2#Low Risk	0.494772	0.0041107	120.36	0	0.486697	0.502847
	12 MONTHS	Men				Women																						3#Prior CVD	0.0454592	0.0014027	32.41	0	0.0427037	0.0482147		3#Prior CVD	0.0469371	0.0017751	26.44	0	0.0434501	0.0504241
		Low Risk	Moderate Risk	High Risk	Established CVD	Low Risk	Moderate Risk	High Risk	Established CVD																			3#High Risk	0.0358762	0.0011485	31.24	0	0.0336201	0.0381322		3#High Risk	0.0396666	0.0013508	29.37	0	0.0370131	0.0423201
	No prescription	0.146817	0.153233	0.140444	0.0883504	0.170306	0.168226	0.136142	0.113758																			3#Moderate Risk	0.027748	0.0014056	19.74	0	0.0249869	0.030509		3#Moderate Risk	0.0318789	0.0028176	11.31	0	0.0263441	0.0374137
	Only prescription for anti-hypertensive therapy only	0.466249	0.502316	0.343291	0.144487	0.494772	0.491485	0.306764	0.227314																			3#Low Risk	0.0311874	0.0012029	25.93	0	0.0288244	0.0335503		3#Low Risk	0.0308935	0.0010089	30.62	0	0.0289117	0.0328753
	Only prescription for lipid-lowering therapy only	0.0311874	0.027748	0.0358762	0.0454592	0.0308935	0.0318789	0.0396666	0.0469371																			4#Prior CVD	0.721703	0.0046173	156.31	0	0.712633	0.730773		4#Prior CVD	0.611991	0.0054451	112.39	0	0.601295	0.622687
	Prescription for both	0.355746	0.316703	0.480389	0.721703	0.304029	0.30841	0.517427	0.611991																			4#High Risk	0.480389	0.0053081	90.5	0	0.469962	0.490816		4#High Risk	0.517427	0.0062481	82.81	0	0.505154	0.529701
	Total	1	1	1	1	1	1	1	1																			4#Moderate Risk	0.316703	0.0055325	57.24	0	0.305835	0.327571		4#Moderate Risk	0.30841	0.0084163	36.64	0	0.291877	0.324943
																												4#Low Risk	0.355746	0.0054482	65.3	0	0.345044	0.366449		4#Low Risk	0.304029	0.0038427	79.12	0	0.29648	0.311577
	CRUDE	Low		Moderate		High		Prior CVD
	Male	%	95% CI	%	95% CI	%	95% CI	%	95% CI
	No prescription	9.19	[8.62-9.79]	8.17	[7.60-8.77]	5.73	[5.31-6.18]	2.76	[2.50-3.05]
	Only prescription for anti-hypertensive therapy only	53.08	[52.22-53.94]	53.61	[52.48-54.73]	34.8	[33.90-35.70]	12.58	[12.08-13.10]
	Only prescription for lipid-lowering therapy only	2.32	[2.13-2.53]	2.08	[1.86-2.33]	2.67	[2.48-2.88]	2.81	[2.60-3.03]
	Prescription for both	35.41	[34.40-36.44]	36.14	[34.99-37.31]	56.81	[55.77-57.84]	81.85	[81.21-82.47]																			1#Prior CVD	0.0302164	0.0014609	20.68	0	0.0273468	0.0330861		1#Prior CVD	0.0453523	0.0024292	18.67	0	0.0405805	0.0501241
	Female																											1#High Risk	0.0636142	0.0023651	26.9	0	0.0589682	0.0682602		1#High Risk	0.0656595	0.0026661	24.63	0	0.0604222	0.0708969
	No prescription	11.05	[10.51-11.62]	8.92	[7.94-10.02]	5.53	[5.08-6.02]	3.89	[3.48-4.34]																			1#Moderate Risk	0.0846796	0.0030268	27.98	0	0.0787337	0.0906254		1#Moderate Risk	0.0926196	0.0055266	16.76	0	0.0817632	0.103476
	Only prescription for anti-hypertensive therapy only	54.55	[53.78-55.32]	51.52	[49.65-53.39]	29.12	[28.08-30.20]	20.74	[19.94-21.56]																			1#Low Risk	0.0786734	0.0026497	29.69	0	0.0734683	0.0838784		1#Low Risk	0.10166	0.0026013	39.08	0	0.0965498	0.10677
	Only prescription for lipid-lowering therapy only	2.56	[2.39-2.74]	2.81	[2.34-3.37]	3.08	[2.85-3.34]	2.97	[2.72-3.25]																			2#Prior CVD	0.132255	0.0025924	51.02	0	0.127162	0.137347		2#Prior CVD	0.225264	0.0042879	52.54	0	0.216841	0.233687
	Prescription for both	31.83	[31.00-32.68]	36.75	[35.00-38.53]	62.26	[61.01-63.50]	72.4	[71.45-73.32]																			2#High Risk	0.36263	0.0044331	81.8	0	0.353922	0.371339		2#High Risk	0.31459	0.0052311	60.14	0	0.304314	0.324866
																												2#Moderate Risk	0.539215	0.0058441	92.27	0	0.527735	0.550695		2#Moderate Risk	0.52054	0.0096733	53.81	0	0.501538	0.539542
	ADJUSTED																											2#Low Risk	0.503806	0.0049227	102.34	0	0.494136	0.513476		2#Low Risk	0.530728	0.0038752	136.95	0	0.523116	0.538341
	24 MONTHS	Men				Women																						3#Prior CVD	0.0286334	0.0011314	25.31	0	0.0264109	0.0308559		3#Prior CVD	0.0302186	0.0013809	21.88	0	0.0275061	0.0329312
		Low Risk	Moderate Risk	High Risk	Established CVD	Low Risk	Moderate Risk	High Risk	Established CVD																			3#High Risk	0.0268842	0.0010401	25.85	0	0.0248412	0.0289273		3#High Risk	0.0308335	0.0012614	24.44	0	0.0283556	0.0333114
	No prescription	0.0786734	0.0846796	0.0636142	0.0302164	0.10166	0.0926196	0.0656595	0.0453523																			3#Moderate Risk	0.0207848	0.0012076	17.21	0	0.0184126	0.0231569		3#Moderate Risk	0.0279848	0.0026124	10.71	0	0.0228531	0.0331166
	Only prescription for anti-hypertensive therapy only	0.503806	0.539215	0.36263	0.132255	0.530728	0.52054	0.31459	0.225264																			3#Low Risk	0.0235415	0.001071	21.98	0	0.0214376	0.0256453		3#Low Risk	0.0262583	0.0009273	28.32	0	0.0244367	0.0280799
	Only prescription for lipid-lowering therapy only	0.0235415	0.0207848	0.0268842	0.0286334	0.0262583	0.0279848	0.0308335	0.0302186																			4#Prior CVD	0.808895	0.0032243	250.87	0	0.802562	0.815229		4#Prior CVD	0.699165	0.0049105	142.38	0	0.689519	0.708811
	Prescription for both	0.393979	0.355321	0.546871	0.808895	0.341354	0.358855	0.588917	0.699165																			4#High Risk	0.546871	0.0050731	107.8	0	0.536906	0.556837		4#High Risk	0.588917	0.0060323	97.63	0	0.577067	0.600767
	Total	1	1	1	1	1	1	1	1																			4#Moderate Risk	0.355321	0.0059693	59.52	0	0.343595	0.367047		4#Moderate Risk	0.358855	0.0093078	38.55	0	0.340571	0.37714
											Figure 3: Prescribing of anti-hypertensive and lipid-modifying therapy by absolute risk of a primary CVD event over the next 5 years and established CVD and gender, in the past 6 months (A), 12 months (B) and 24 months (C) for patients aged 45-74 years. (n=202,991)																	4#Low Risk	0.393979	0.0056335	69.94	0	0.382913	0.405046		4#Low Risk	0.341354	0.0040758	83.75	0	0.333347	0.34936
	No	38.05	[36.61,39.52]	36.55	[34.90,38.22]	35.11	[33.15,37.12]	31.11	[29.29,32.99]
	Yes	61.95	[60.48,63.39]	63.45	[61.78,65.10]	64.89	[62.88,66.85]	68.89	[67.01,70.71]
	No	38.21	[36.72,39.72]	37.38	[35.11,39.71]	34.25	[31.86,36.72]	32.22	[30.21,34.31]
	Yes	61.79	[60.28,63.28]	62.62	[60.29,64.89]	65.75	[63.28,68.14]	67.78	[65.69,69.79]

## Sheet: Figure 3 Worst
	CRUDE										Data updated: 1 June 2021																	0								0											Men & Women
	Male	Low		Moderate		High		Prior CVD																				MEN								WOMEN
		%	95% CI	%	95% CI	%	95% CI	%	95% CI																			1._predict	:	Pr(meds==No_prescription), predict(pr outcome(0))
	No prescription	35.07	[33.61,36.56]	33.63	[31.93,35.37]	31.45	[29.41,33.57]	26.04	[24.24,27.93]																			2._predict	:	Pr(meds==Anti_hypertensive_therapy_only), predict(pr outcome(1))
	Only prescription for anti-hypertensive therapy only	38.56	[37.48,39.65]	39.6	[38.24,40.98]	27.65	[26.65,28.68]	17.87	[17.27,18.48]																			3._predict	:	Pr(meds==Lipid_lowering_therapy_only), predict(pr outcome(2))
	Only prescription for lipid-lowering therapy only	3	[2.80,3.22]	3.05	[2.78,3.35]	3.89	[3.65,4.15]	5.42	[5.16,5.69]																			4._predict	:	Pr(meds==Prescription_for_both),	predict(pr	outcome(3))
	Prescription for both	23.37	[22.47,24.29]	23.72	[22.67,24.80]	37	[35.58,38.44]	50.67	[49.11,52.23]																			1#Prior CVD	0.26857	0.0091337	29.4	0	0.250628	0.286512		1#Prior CVD	0.291299	0.010234	28.46	0	0.271195	0.311402
	Female																											1#High Risk	0.319707	0.0095886	33.34	0	0.300872	0.338543		1#High Risk	0.319923	0.0123986	25.8	0	0.295567	0.344279
	No prescription	35.09	[33.56,36.65]	33.47	[31.15,35.87]	30.01	[27.55,32.60]	27.19	[25.17,29.29]																			1#Moderate Risk	0.334224	0.0083508	40.02	0	0.31782	0.350628		1#Moderate Risk	0.31842	0.0103834	30.67	0	0.298023	0.338817
	Only prescription for anti-hypertensive therapy only	40.76	[39.64,41.88]	40.74	[38.71,42.81]	24.83	[23.72,25.97]	23.62	[22.76,24.50]																			1#Low Risk	0.345012	0.0089932	38.36	0	0.327346	0.362678		1#Low Risk	0.341058	0.0080977	42.12	0	0.325151	0.356965
	Only prescription for lipid-lowering therapy only	3.12	[2.93,3.32]	3.21	[2.72,3.80]	4.36	[4.07,4.67]	5.55	[5.23,5.89]																			2#Prior CVD	0.181024	0.0030155	60.03	0	0.1751	0.186947		2#Prior CVD	0.243271	0.0044662	54.47	0	0.234497	0.252044
	Prescription for both	21.03	[20.25,21.83]	22.58	[21.09,24.13]	40.8	[39.00,42.63]	43.65	[42.09,45.22]																			2#High Risk	0.281888	0.0049212	57.28	0	0.272221	0.291555		2#High Risk	0.253287	0.0055977	45.25	0	0.242291	0.264283
																												2#Moderate Risk	0.383014	0.006671	57.41	0	0.36991	0.396118		2#Moderate Risk	0.379111	0.008015	47.3	0	0.363366	0.394856
	ADJUSTED																											2#Low Risk	0.414064	0.0067797	61.07	0	0.400746	0.427382		2#Low Risk	0.413882	0.0058447	70.81	0	0.402401	0.425363
	6 MONTHS	Men				Women																						3#Prior CVD	0.0541131	0.0013634	39.69	0	0.0514348	0.0567914		3#Prior CVD	0.0550074	0.0017058	32.25	0	0.0516565	0.0583582
		Low Risk	Moderate Risk	High Risk	Established CVD	Low Risk	Moderate Risk	High Risk	Established CVD																			3#High Risk	0.0412486	0.0012716	32.44	0	0.0387506	0.0437465		3#High Risk	0.0447208	0.0015521	28.81	0	0.0416718	0.0477697
	No prescription	0.345012	0.334224	0.319707	0.26857	0.341058	0.31842	0.319923	0.291299																			3#Moderate Risk	0.0309716	0.0013927	22.24	0	0.0282358	0.0337073		3#Moderate Risk	0.0423913	0.0025071	16.91	0	0.0374663	0.0473162
	Only prescription for anti-hypertensive therapy only	0.414064	0.383014	0.281888	0.181024	0.413882	0.379111	0.253287	0.243271																			3#Low Risk	0.0244046	0.0012725	19.18	0	0.0219049	0.0269043		3#Low Risk	0.0292239	0.001031	28.35	0	0.0271987	0.0312492
	Only prescription for lipid-lowering therapy only	0.0244046	0.0309716	0.0412486	0.0541131	0.0292239	0.0423913	0.0447208	0.0550074																			4#Prior CVD	0.496294	0.007705	64.41	0	0.481158	0.511429		4#Prior CVD	0.410423	0.0076372	53.74	0	0.395421	0.425426
	Prescription for both	0.21652	0.251791	0.357156	0.496294	0.215836	0.260077	0.382069	0.410423																			4#High Risk	0.357156	0.0063714	56.06	0	0.34464	0.369672		4#High Risk	0.382069	0.0085116	44.89	0	0.365349	0.398789
	Total	1	1	1	1	1	1	1	1																			4#Moderate Risk	0.251791	0.005451	46.19	0	0.241083	0.262498		4#Moderate Risk	0.260077	0.0065188	39.9	0	0.247272	0.272883
																												4#Low Risk	0.21652	0.0053751	40.28	0	0.205961	0.227078		4#Low Risk	0.215836	0.0041303	52.26	0	0.207723	0.22395
	CRUDE	Low		Moderate		High		Prior CVD
	Male	%	95% CI	%	95% CI	%	95% CI	%	95% CI
	No prescription	16.38	[15.60,17.20]	15.14	[14.30,16.02]	13.18	[12.34,14.07]	8.85	[8.26,9.49]
	Only prescription for anti-hypertensive therapy only	48.96	[48.09,49.83]	49.9	[48.78,51.03]	33.17	[32.32,34.04]	18.53	[18.00,19.08]
	Only prescription for lipid-lowering therapy only	3.01	[2.80,3.23]	2.81	[2.55,3.11]	3.63	[3.42,3.87]	4.27	[4.03,4.52]
	Prescription for both	31.65	[30.69,32.63]	32.14	[31.06,33.25]	50.01	[48.91,51.11]	68.34	[67.49,69.19]																			1#Prior CVD	0.0930443	0.003085	30.16	0	0.0869841	0.0991044		1#Prior CVD	0.120353	0.003787	31.78	0	0.112913	0.127792
	Female																											1#High Risk	0.135853	0.0039214	34.64	0	0.12815	0.143556		1#High Risk	0.134894	0.00418	32.27	0	0.126682	0.143105
	No prescription	18.25	[17.50,19.01]	16.12	[14.67,17.69]	12.06	[11.27,12.90]	10.71	[10.02,11.44]																			1#Moderate Risk	0.148638	0.0041532	35.79	0	0.14048	0.156797		1#Moderate Risk	0.148788	0.0057015	26.1	0	0.137588	0.159988
	Only prescription for anti-hypertensive therapy only	50.55	[49.71,51.39]	49.01	[47.14,50.88]	28.92	[27.90,29.95]	25.64	[24.87,26.43]																			1#Low Risk	0.160431	0.0045328	35.39	0	0.151527	0.169335		1#Low Risk	0.174536	0.0037064	47.09	0	0.167255	0.181817
	Only prescription for lipid-lowering therapy only	3.02	[2.83,3.23]	3.06	[2.52,3.70]	3.94	[3.68,4.22]	4.38	[4.08,4.69]																			2#Prior CVD	0.190228	0.0027177	69.99	0	0.184889	0.195567		2#Prior CVD	0.271148	0.0040547	66.87	0	0.263183	0.279113
	Prescription for both	28.18	[27.41,28.98]	31.81	[30.16,33.51]	55.09	[53.82,56.35]	59.27	[58.29,60.25]																			2#High Risk	0.34139	0.0040238	84.84	0	0.333485	0.349294		2#High Risk	0.301056	0.0049379	60.97	0	0.291356	0.310756
																												2#Moderate Risk	0.481373	0.0056987	84.47	0	0.470179	0.492567		2#Moderate Risk	0.449807	0.0070227	64.05	0	0.436012	0.463602
	ADJUSTED																											2#Low Risk	0.520589	0.0054014	96.38	0	0.509978	0.531199		2#Low Risk	0.510188	0.0043166	118.19	0	0.501708	0.518667
	12 MONTHS	Men				Women																						3#Prior CVD	0.0433559	0.0012824	33.81	0	0.0408367	0.0458751		3#Prior CVD	0.044182	0.0015598	28.33	0	0.0411181	0.047246
		Low Risk	Moderate Risk	High Risk	Established CVD	Low Risk	Moderate Risk	High Risk	Established CVD																			3#High Risk	0.0389096	0.0011725	33.18	0	0.0366063	0.0412129		3#High Risk	0.0410625	0.0013927	29.48	0	0.0383268	0.0437983
	No prescription	0.160431	0.148638	0.135853	0.0930443	0.174536	0.148788	0.134894	0.120353																			3#Moderate Risk	0.0304315	0.001331	22.86	0	0.0278169	0.0330462		3#Moderate Risk	0.0439641	0.0026721	16.45	0	0.038715	0.0492131
	Only prescription for anti-hypertensive therapy only	0.520589	0.481373	0.34139	0.190228	0.510188	0.449807	0.301056	0.271148																			3#Low Risk	0.0236443	0.001279	18.49	0	0.0211319	0.0261567		3#Low Risk	0.0278214	0.0010274	27.08	0	0.0258032	0.0298396
	Only prescription for lipid-lowering therapy only	0.0236443	0.0304315	0.0389096	0.0433559	0.0278214	0.0439641	0.0410625	0.044182																			4#Prior CVD	0.673372	0.0043686	154.14	0	0.66479	0.681953		4#Prior CVD	0.564317	0.0051066	110.51	0	0.554286	0.574349
	Prescription for both	0.295337	0.339557	0.483848	0.673372	0.287455	0.35744	0.522988	0.564317																			4#High Risk	0.483848	0.0049079	98.59	0	0.474207	0.493489		4#High Risk	0.522988	0.0060944	85.81	0	0.511016	0.53496
	Total	1	1	1	1	1	1	1	1																			4#Moderate Risk	0.339557	0.0056053	60.58	0	0.328546	0.350568		4#Moderate Risk	0.35744	0.0066066	54.1	0	0.344463	0.370418
																												4#Low Risk	0.295337	0.0057506	51.36	0	0.28404	0.306633		4#Low Risk	0.287455	0.0039327	73.09	0	0.27973	0.29518
	CRUDE	Low		Moderate		High		Prior CVD
	Male	%	95% CI	%	95% CI	%	95% CI	%	95% CI
	No prescription	9.2	[8.63,9.80]	8.3	[7.71,8.93]	5.85	[5.42,6.31]	3.11	[2.85,3.38]
	Only prescription for anti-hypertensive therapy only	53.25	[52.37,54.13]	53.49	[52.35,54.63]	34.86	[33.96,35.78]	17.9	[17.36,18.46]
	Only prescription for lipid-lowering therapy only	2.33	[2.13,2.53]	2.08	[1.85,2.33]	2.71	[2.51,2.92]	2.66	[2.48,2.86]
	Prescription for both	35.22	[34.20,36.25]	36.13	[34.97,37.31]	56.58	[55.54,57.62]	76.32	[75.68,76.96]																			1#Prior CVD	0.0332744	0.0013962	23.83	0	0.0305318	0.036017		1#Prior CVD	0.050791	0.0021808	23.29	0	0.0465071	0.055075
	Female																											1#High Risk	0.0627887	0.0021792	28.81	0	0.0585081	0.0670694		1#High Risk	0.0642831	0.0025697	25.02	0	0.0592351	0.0693311
	No prescription	11.04	[10.50,11.61]	8.99	[7.98,10.10]	5.59	[5.13,6.08]	4.39	[4.02,4.79]																			1#Moderate Risk	0.082217	0.0030484	26.97	0	0.0762287	0.0882053		1#Moderate Risk	0.08562	0.0043844	19.53	0	0.0770074	0.0942327
	Only prescription for anti-hypertensive therapy only	54.61	[53.82,55.39]	51.53	[49.61,53.44]	29.22	[28.16,30.29]	25.73	[24.93,26.53]																			1#Low Risk	0.0866264	0.0030399	28.5	0	0.0806549	0.0925978		1#Low Risk	0.104272	0.0027243	38.28	0	0.0989201	0.109623
	Only prescription for lipid-lowering therapy only	2.59	[2.41,2.77]	2.63	[2.15,3.22]	3.07	[2.82,3.33]	2.79	[2.57,3.03]																			2#Prior CVD	0.184478	0.0027957	65.99	0	0.178986	0.18997		2#Prior CVD	0.276482	0.0041692	66.32	0	0.268292	0.284672
	Prescription for both	31.76	[30.93,32.60]	36.85	[35.02,38.72]	62.13	[60.89,63.36]	67.1	[66.18,68.00]																			2#High Risk	0.359766	0.0041738	86.2	0	0.351567	0.367965		2#High Risk	0.309105	0.0051009	60.6	0	0.299085	0.319126
																												2#Moderate Risk	0.515608	0.0057129	90.25	0	0.504386	0.526831		2#Moderate Risk	0.46705	0.0074094	63.03	0	0.452495	0.481604
	ADJUSTED																											2#Low Risk	0.567661	0.0054334	104.48	0	0.556988	0.578334		2#Low Risk	0.548935	0.0040364	136	0	0.541006	0.556864
	24 MONTHS	Men				Women																						3#Prior CVD	0.0272811	0.0010125	26.95	0	0.0252923	0.02927		3#Prior CVD	0.0282787	0.0012102	23.37	0	0.0259014	0.030656
		Low Risk	Moderate Risk	High Risk	Established CVD	Low Risk	Moderate Risk	High Risk	Established CVD																			3#High Risk	0.0290613	0.0010329	28.14	0	0.0270323	0.0310903		3#High Risk	0.0320964	0.001299	24.71	0	0.0295446	0.0346482
	No prescription	0.0866264	0.082217	0.0627887	0.0332744	0.104272	0.08562	0.0642831	0.050791																			3#Moderate Risk	0.0235289	0.0012497	18.83	0	0.021074	0.0259839		3#Moderate Risk	0.0374865	0.002546	14.72	0	0.0324852	0.0424879
	Only prescription for anti-hypertensive therapy only	0.567661	0.515608	0.359766	0.184478	0.548935	0.46705	0.309105	0.276482																			3#Low Risk	0.0179298	0.0010889	16.47	0	0.0157907	0.0200689		3#Low Risk	0.0240902	0.0009113	26.43	0	0.0223	0.0258804
	Only prescription for lipid-lowering therapy only	0.0179298	0.0235289	0.0290613	0.0272811	0.0240902	0.0374865	0.0320964	0.0282787																			4#Prior CVD	0.754966	0.0032845	229.86	0	0.748514	0.761418		4#Prior CVD	0.644448	0.0046789	137.73	0	0.635257	0.65364
	Prescription for both	0.327783	0.378646	0.548384	0.754966	0.322703	0.409844	0.594515	0.644448																			4#High Risk	0.548384	0.0047526	115.39	0	0.539049	0.55772		4#High Risk	0.594515	0.0058621	101.42	0	0.583	0.606031
	Total	1	1	1	1	1	1	1	1																			4#Moderate Risk	0.378646	0.0059897	63.22	0	0.36688	0.390412		4#Moderate Risk	0.409844	0.0071909	56.99	0	0.395718	0.42397
											Figure 3: Prescribing of anti-hypertensive and lipid-modifying therapy by absolute risk of a primary CVD event over the next 5 years and established CVD and gender, in the past 6 months (A), 12 months (B) and 24 months (C) for patients aged 45-74 years. (n=202,991)																	4#Low Risk	0.327783	0.0059881	54.74	0	0.31602	0.339546		4#Low Risk	0.322703	0.0041459	77.84	0	0.314559	0.330847

## Sheet: Explore - Table 3
	Table 3. Characteristics of patients aged 45-74 years at high absolute CVD risk who received prescriptions for anti-hypertensive and/or lipid-modifying therapy between January and June 2018 and again between July to December 2018 and patients who only received a prescription between January to June 2018 (n=45,054)
		Prescriptions in Jan-Jun 2018 only (n=8,292)			Prescriptions in Jan-Jun 2018 and Jul-Dec 2018 (n=36,762)
	Characteristic	%	95% CI		%	95% CI		p-value
	Gender
	Male	58.2	[56.5-59.9]		57.3	[56.6-58.0]
	Age (mean, SD)	65.4426	6.4269		66.15	5.98498		p<0.001
	Years at practice	7.03502	2.04321		7.63446	1.83897		p<0.001
	Visits between Jul-Dec 2018
	No visits	54.6	[50.0-59.1]		0	[0.0-0.0]
	1-3 visits	29.9	[26.9-33.2]		47.1	[45.9-48.3]
	4+ visits	15.4	[13.7-17.4]		52.9	[51.7-54.1]
	Mean, SD	1.93307	3.24067		5.07339	4.2871		p<0.001
	Comorbidities
	Diabetes	69.6	[66.9-72.2]		75.6	[74.5-76.6]
	Moderate to severe chronic kidney disease†	3.4	[2.9-3.9]		4.2	[4.0-4.4]
	Anxiety	13	[12.0-14.0]		13.7	[13.0-14.5]
	Depression	19.2	[17.8-20.7]		20.6	[19.8-21.5]
	Arthritis	33.7	[31.8-35.6]		38.9	[37.7-40.1]
	Osteoporosis	3.4	[3.0-3.9]		3.9	[3.7-4.2]
	Cancer	14.6	[13.4-15.8]		15.3	[14.6-15.9]

## Sheet: Figure 5 (Second Prev)
									Data updated: 1 June 2021															74478								56245											Men & Women
																								MEN								WOMEN
																								1._predict	:	Pr(meds_cvd_group24==No_prescription), predict(pr outcome(0))
	ADJUSTED																							2._predict	:	Pr(meds_cvd_group24==One_only), predict(pr outcome(1))
	6 MONTHS	Men			Women																			3._predict	:	Pr(meds_cvd_group24==Two_therapies), predict(pr outcome(2))
		18-44	45-74	75+	18-44	45-74	75+																	4._predict	:	Pr(meds_cvd_group24==All_3_therapies), predict(pr outcome(3))
	No prescription	0.37081	0.242491	0.246957	0.490741	0.279943	0.246947
	One therapy only	0.253015	0.165107	0.17114	0.309687	0.222081	0.202029
	Two therapies	0.234131	0.358876	0.342784	0.147706	0.339388	0.337784
	All 3 therapies	0.142044	0.233526	0.239119	0.0518656	0.158588	0.21324
	Total	1	1	1	1	1	1																	1#18-44	0.37081	0.0289685	12.8	0	0.313905	0.427716		1#18-44	0.490741	0.0358496	13.69	0	0.420318	0.561164			1#Male	0.246735	0.0098812	24.97	0	0.227325	0.266145
																								1#45-74	0.242491	0.0101754	23.83	0	0.222503	0.26248		1#45-74	0.279943	0.0118781	23.57	0	0.25661	0.303276			1#Female	0.259671	0.0097082	26.75	0	0.240601	0.278742
																								1#75+	0.246957	0.0101899	24.24	0	0.22694	0.266974		1#75+	0.246947	0.0098603	25.04	0	0.227578	0.266317			2#Male	0.16903	0.0023404	72.22	0	0.164432	0.173627
																								2#18-44	0.253015	0.0211565	11.96	0	0.211455	0.294574		2#18-44	0.309687	0.0290247	10.67	0	0.252671	0.366703			2#Female	0.210853	0.0029896	70.53	0	0.204981	0.216726
																								2#45-74	0.165107	0.0030319	54.46	0	0.159151	0.171063		2#45-74	0.222081	0.0052601	42.22	0	0.211748	0.232414			3#Male	0.348179	0.0055449	62.79	0	0.337286	0.359071
																								2#75+	0.17114	0.0036544	46.83	0	0.163961	0.178319		2#75+	0.202029	0.0035306	57.22	0	0.195094	0.208965			3#Female	0.34137	0.0055319	61.71	0	0.330504	0.352237
																								3#18-44	0.234131	0.0195146	12	0	0.195797	0.272465		3#18-44	0.147706	0.0173199	8.53	0	0.113683	0.181729			4#Male	0.236057	0.0044325	53.26	0	0.22735	0.244764
																								3#45-74	0.358876	0.0062484	57.43	0	0.346602	0.37115		3#45-74	0.339388	0.0074901	45.31	0	0.324674	0.354101			4#Female	0.188105	0.0037734	49.85	0	0.180693	0.195518
																								3#75+	0.342784	0.0064512	53.14	0	0.330112	0.355457		3#75+	0.337784	0.0063659	53.06	0	0.325278	0.350289
																								4#18-44	0.142044	0.0152529	9.31	0	0.112082	0.172007		4#18-44	0.0518656	0.0085485	6.07	0	0.0350729	0.0686582
																								4#45-74	0.233526	0.0051454	45.39	0	0.223418	0.243633		4#45-74	0.158588	0.0049063	32.32	0	0.14895	0.168226
																								4#75+	0.239119	0.0050612	47.25	0	0.229177	0.249061		4#75+	0.21324	0.0047813	44.6	0	0.203848	0.222633
																								MEN								WOMEN
																								1._predict	:	Pr(meds_cvd_group24==No_prescription), predict(pr outcome(0))
	ADJUSTED																							2._predict	:	Pr(meds_cvd_group24==One_only), predict(pr outcome(1))
	12 MONTHS	Men			Women																			3._predict	:	Pr(meds_cvd_group24==Two_therapies), predict(pr outcome(2))
		18-44	45-74	75+	18-44	45-74	75+																	4._predict	:	Pr(meds_cvd_group24==All_3_therapies), predict(pr outcome(3))
	No prescription	0.180343	0.0794405	0.0892138	0.343431	0.118707	0.0947167
	One therapy only	0.274569	0.142589	0.1495	0.378511	0.211202	0.187271
	Two therapies	0.308769	0.421927	0.39792	0.18506	0.421001	0.397195
	All 3 therapies	0.236318	0.356044	0.363366	0.0929975	0.249089	0.320817
	Total	1	1	1	1	1	1																	1#18-44	0.180343	0.0226568	7.96	0	0.135837	0.22485		1#18-44	0.343431	0.0432634	7.94	0	0.258445	0.428418			1#Male	0.0857984	0.0030896	27.77	0	0.0797293	0.0918676
																								1#45-74	0.0794405	0.0034384	23.1	0	0.0726861	0.0861949		1#45-74	0.118707	0.0057083	20.8	0	0.107494	0.129921			1#Female	0.102122	0.0032263	31.65	0	0.0957838	0.108459
																								1#75+	0.0892138	0.0041093	21.71	0	0.0811415	0.097286		1#75+	0.0947167	0.0038045	24.9	0	0.0872432	0.10219			2#Male	0.146475	0.0019581	74.8	0	0.142628	0.150321
																								2#18-44	0.274569	0.0236827	11.59	0	0.228047	0.321091		2#18-44	0.378511	0.0343881	11.01	0	0.310959	0.446063			2#Female	0.199509	0.002514	79.36	0	0.19457	0.204447
																								2#45-74	0.142589	0.0028716	49.65	0	0.136948	0.14823		2#45-74	0.211202	0.0049598	42.58	0	0.201459	0.220945			3#Male	0.407406	0.0027913	145.96	0	0.401923	0.412889
																								2#75+	0.1495	0.0030034	49.78	0	0.1436	0.1554		2#75+	0.187271	0.0032133	58.28	0	0.180959	0.193583			3#Female	0.410301	0.0030179	135.95	0	0.404373	0.41623
																								3#18-44	0.308769	0.0209296	14.75	0	0.267655	0.349883		3#18-44	0.18506	0.0202702	9.13	0	0.145242	0.224879			4#Male	0.360321	0.0035226	102.29	0	0.353401	0.367241
																								3#45-74	0.421927	0.0040034	105.39	0	0.414062	0.429791		3#45-74	0.421001	0.0055972	75.22	0	0.410006	0.431997			4#Female	0.288069	0.0032195	89.48	0	0.281744	0.294393
																								3#75+	0.39792	0.0044914	88.6	0	0.389097	0.406743		3#75+	0.397195	0.0045682	86.95	0	0.388222	0.406169
																								4#18-44	0.236318	0.0188083	12.56	0	0.199371	0.273265		4#18-44	0.0929975	0.0127503	7.29	0	0.0679508	0.118044
																								4#45-74	0.356044	0.0044354	80.27	0	0.347331	0.364757		4#45-74	0.249089	0.0048787	51.06	0	0.239506	0.258673
																								4#75+	0.363366	0.0049214	73.83	0	0.353699	0.373034		4#75+	0.320817	0.004553	70.46	0	0.311873	0.32976
																								MEN								WOMEN
																								1._predict	:	Pr(meds_cvd_group24==No_prescription), predict(pr outcome(0))
	ADJUSTED																							2._predict	:	Pr(meds_cvd_group24==One_only), predict(pr outcome(1))
	24 MONTHS	Men			Women																			3._predict	:	Pr(meds_cvd_group24==Two_therapies), predict(pr outcome(2))
		18-44	45-74	75+	18-44	45-74	75+																	4._predict	:	Pr(meds_cvd_group24==All_3_therapies), predict(pr outcome(3))
	No prescription	0.0628753	0.023396	0.0264008	0.143455	0.0394169	0.0278752
	One therapy only	0.260146	0.109123	0.118074	0.415322	0.185571	0.154874
	Two therapies	0.349072	0.407205	0.386872	0.287366	0.435018	0.404643
	All 3 therapies	0.327907	0.460276	0.468654	0.153857	0.339994	0.412608
	Total	1	1	1	1	1	1																	1#18-44	0.0628753	0.0124744	5.04	0	0.0383708	0.0873798		1#18-44	0.143455	0.0355762	4.03	0	0.0735694	0.21334			1#Male	0.0247628	0.0009725	25.46	0	0.0228525	0.0266731
																								1#45-74	0.023396	0.0013135	17.81	0	0.0208158	0.0259761		1#45-74	0.0394169	0.0032334	12.19	0	0.0330652	0.0457686			1#Female	0.0331832	0.0014171	23.42	0	0.0303996	0.0359669
																								1#75+	0.0264008	0.0017062	15.47	0	0.0230491	0.0297524		1#75+	0.0278752	0.0015601	17.87	0	0.0248106	0.0309399			2#Male	0.113585	0.0017757	63.97	0	0.110097	0.117073
																								2#18-44	0.260146	0.0232199	11.2	0	0.214533	0.305759		2#18-44	0.415322	0.032773	12.67	0	0.350943	0.479701			2#Female	0.170057	0.0023359	72.8	0	0.165468	0.174645
																								2#45-74	0.109123	0.002488	43.86	0	0.104236	0.114011		2#45-74	0.185571	0.0047373	39.17	0	0.176265	0.194877			3#Male	0.395986	0.002819	140.47	0	0.390448	0.401523
																								2#75+	0.118074	0.0031018	38.07	0	0.11198	0.124167		2#75+	0.154874	0.0029788	51.99	0	0.149022	0.160725			3#Female	0.417837	0.0025841	161.69	0	0.412761	0.422914
																								3#18-44	0.349072	0.0215464	16.2	0	0.306747	0.391397		3#18-44	0.287366	0.027809	10.33	0	0.232738	0.341994			4#Male	0.465667	0.0033724	138.08	0	0.459042	0.472291
																								3#45-74	0.407205	0.0041066	99.16	0	0.399138	0.415272		3#45-74	0.435018	0.0054977	79.13	0	0.424218	0.445817			4#Female	0.378923	0.0033751	112.27	0	0.372293	0.385553
																								3#75+	0.386872	0.0043793	88.34	0	0.378269	0.395475		3#75+	0.404643	0.0042082	96.15	0	0.396376	0.412909
																								4#18-44	0.327907	0.0205452	15.96	0	0.287548	0.368265		4#18-44	0.153857	0.0186297	8.26	0	0.117261	0.190453
									Figure 5: Prescribing of anti-hypertensive, lipid-modifying and anti-coagulant/anti-platelet therapy by age group and gender, in the past 6 months (A), 12 months (B) and 24 months (C) for patients with established CVD. (n=130,723)															4#45-74	0.460276	0.0045494	101.17	0	0.451339	0.469212		4#45-74	0.339994	0.0055556	61.2	0	0.329081	0.350907
																								4#75+	0.468654	0.004773	98.19	0	0.459278	0.47803		4#75+	0.412608	0.0045864	89.96	0	0.403599	0.421618

## Sheet: Figure 4 (2 Prev)
									Data updated: 4 July 2021															63436								46019											Men & Women
																								MEN								WOMEN
																								1._predict	:	Pr(meds_cvd_group24==No_prescription), predict(pr outcome(0))
	ADJUSTED																							2._predict	:	Pr(meds_cvd_group24==One_only), predict(pr outcome(1))
	6 MONTHS	Men			Women																			3._predict	:	Pr(meds_cvd_group24==Two_therapies), predict(pr outcome(2))
		18-44	45-74	75+	18-44	45-74	75+																	4._predict	:	Pr(meds_cvd_group24==All_3_therapies), predict(pr outcome(3))
	No prescription	0.369298	0.243749	0.244155	0.467158	0.279775	0.252883
	One therapy only	0.232274	0.158528	0.16647	0.328083	0.223765	0.202264
	Two therapies	0.241435	0.366137	0.344753	0.152287	0.344591	0.333805
	All 3 therapies	0.156993	0.231585	0.244622	0.0524726	0.151869	0.211048
	Total	1	1	1	1	1	1																	1#18-44	0.369298	0.0329402	11.21	0	0.304591	0.434005		1#18-44	0.467158	0.0387224	12.06	0	0.391092	0.543224			1#Male	0.245877	0.0099135	24.8	0	0.226403	0.265351
																								1#45-74	0.243749	0.0104968	23.22	0	0.22313	0.264369		1#45-74	0.279775	0.0122478	22.84	0	0.255715	0.303834			1#Female	0.263883	0.0098791	26.71	0	0.244477	0.28329
	Difference																							1#75+	0.244155	0.010088	24.2	0	0.224338	0.263972		1#75+	0.252883	0.0101535	24.91	0	0.232938	0.272829			2#Male	0.163686	0.0023583	69.41	0	0.159053	0.168319
	No prescription	-0.0015123	0.001258	-0.0028015	-0.0235831	-0.0001685	0.0059361																	2#18-44	0.232274	0.0224304	10.36	0	0.188212	0.276336		2#18-44	0.328083	0.0323436	10.14	0	0.264547	0.391619			2#Female	0.210841	0.0030935	68.16	0	0.204765	0.216918
	One therapy only	-0.0207407	-0.0065785	-0.0046701	0.0183956	0.0016833	0.0002348																	2#45-74	0.158528	0.0031695	50.02	0	0.152302	0.164754		2#45-74	0.223765	0.0055518	40.31	0	0.212859	0.23467			3#Male	0.353021	0.0057214	61.7	0	0.341782	0.36426
	Two therapies	0.0073037	0.0072612	0.0019689	0.0045805	0.0052035	-0.0039789																	2#75+	0.16647	0.0036205	45.98	0	0.159358	0.173582		2#75+	0.202264	0.0038393	52.68	0	0.194722	0.209806			3#Female	0.341559	0.0056832	60.1	0	0.330395	0.352723
	All 3 therapies	0.0149493	-0.0019407	0.0055028	0.000607	-0.0067184	-0.002192																	3#18-44	0.241435	0.0219815	10.98	0	0.198255	0.284615		3#18-44	0.152287	0.0193775	7.86	0	0.114222	0.190352			4#Male	0.237416	0.0045278	52.44	0	0.228522	0.24631
																								3#45-74	0.366137	0.0067045	54.61	0	0.352967	0.379308		3#45-74	0.344591	0.0078502	43.9	0	0.32917	0.360012			4#Female	0.183716	0.0037622	48.83	0	0.176325	0.191106
																								3#75+	0.344753	0.0066903	51.53	0	0.331611	0.357896		3#75+	0.333805	0.0064838	51.48	0	0.321068	0.346542
																								4#18-44	0.156993	0.0173744	9.04	0	0.122863	0.191123		4#18-44	0.0524726	0.0091789	5.72	0	0.0344416	0.0705036
																								4#45-74	0.231585	0.0052738	43.91	0	0.221225	0.241945		4#45-74	0.151869	0.0048394	31.38	0	0.142363	0.161376
																								4#75+	0.244622	0.0054128	45.19	0	0.233989	0.255255		4#75+	0.211048	0.0049563	42.58	0	0.201312	0.220784
																								MEN								WOMEN
																								1._predict	:	Pr(meds_cvd_group24==No_prescription), predict(pr outcome(0))
	ADJUSTED																							2._predict	:	Pr(meds_cvd_group24==One_only), predict(pr outcome(1))
	12 MONTHS	Men			Women																			3._predict	:	Pr(meds_cvd_group24==Two_therapies), predict(pr outcome(2))
		18-44	45-74	75+	18-44	45-74	75+																	4._predict	:	Pr(meds_cvd_group24==All_3_therapies), predict(pr outcome(3))
	No prescription	0.172487	0.0787438	0.0859927	0.318961	0.120117	0.0969456
	One therapy only	0.255534	0.134831	0.142791	0.405368	0.213276	0.189368
	Two therapies	0.314197	0.427618	0.396487	0.179103	0.42173	0.393814
	All 3 therapies	0.257782	0.358808	0.374729	0.0965677	0.244877	0.319872
	Total	1	1	1	1	1	1																	1#18-44	0.172487	0.0252152	6.84	0	0.122955	0.222019		1#18-44	0.318961	0.0437935	7.28	0	0.232933	0.404989			1#Male	0.084167	0.0031288	26.9	0	0.0780208	0.0903132
																								1#45-74	0.0787438	0.0036346	21.67	0	0.0716041	0.0858835		1#45-74	0.120117	0.0063885	18.8	0	0.107568	0.132667			1#Female	0.103252	0.0033635	30.7	0	0.096645	0.109859
	Difference																							1#75+	0.0859927	0.004137	20.79	0	0.0778661	0.0941194		1#75+	0.0969456	0.0040413	23.99	0	0.0890068	0.104884			2#Male	0.139938	0.002036	68.73	0	0.135939	0.143938
	No prescription	-0.0078566	-0.0006967	-0.0032211	-0.0244703	0.0014101	0.0022289																	2#18-44	0.255534	0.0265909	9.61	0	0.203299	0.307769		2#18-44	0.405368	0.0366021	11.07	0	0.333467	0.47727			2#Female	0.200083	0.0026558	75.34	0	0.194866	0.2053
	One therapy only	-0.0190351	-0.007758	-0.0067089	0.0268572	0.002074	0.0020968																	2#45-74	0.134831	0.0031144	43.29	0	0.128713	0.140949		2#45-74	0.213276	0.005214	40.9	0	0.203034	0.223518			3#Male	0.409328	0.0029939	136.72	0	0.403447	0.415209
	Two therapies	0.0054274	0.0056912	-0.0014329	-0.0059571	0.0007282	-0.0033814																	2#75+	0.142791	0.0030822	46.33	0	0.136736	0.148846		2#75+	0.189368	0.0033948	55.78	0	0.182699	0.196037			3#Female	0.410245	0.003273	125.34	0	0.403815	0.416674
	All 3 therapies	0.0214643	0.0027634	0.0113627	0.0035702	-0.0042124	-0.0009442																	3#18-44	0.314197	0.0241582	13.01	0	0.266741	0.361652		3#18-44	0.179103	0.0207695	8.62	0	0.138303	0.219903			4#Male	0.366567	0.0036475	100.5	0	0.359402	0.373732
																								3#45-74	0.427618	0.0044588	95.9	0	0.418859	0.436377		3#45-74	0.42173	0.0061313	68.78	0	0.409685	0.433774			4#Female	0.28642	0.0033298	86.02	0	0.279879	0.292961
																								3#75+	0.396487	0.0048582	81.61	0	0.386944	0.406031		3#75+	0.393814	0.0048461	81.26	0	0.384294	0.403334
																								4#18-44	0.257782	0.0219704	11.73	0	0.214624	0.300941		4#18-44	0.0965677	0.0139954	6.9	0	0.0690752	0.12406
																								4#45-74	0.358808	0.0047197	76.02	0	0.349536	0.368079		4#45-74	0.244877	0.0052022	47.07	0	0.234658	0.255096
																								4#75+	0.374729	0.0052561	71.29	0	0.364404	0.385054		4#75+	0.319872	0.0048504	65.95	0	0.310344	0.3294
																								MEN								WOMEN
																								1._predict	:	Pr(meds_cvd_group24==No_prescription), predict(pr outcome(0))
	ADJUSTED																							2._predict	:	Pr(meds_cvd_group24==One_only), predict(pr outcome(1))
	24 MONTHS	Men			Women																			3._predict	:	Pr(meds_cvd_group24==Two_therapies), predict(pr outcome(2))
		18-44	45-74	75+	18-44	45-74	75+																	4._predict	:	Pr(meds_cvd_group24==All_3_therapies), predict(pr outcome(3))
	No prescription	0.0574182	0.0228526	0.0243546	0.125918	0.0388534	0.0286586
	One therapy only	0.254512	0.101007	0.109424	0.439044	0.186601	0.156381
	Two therapies	0.333233	0.40582	0.378092	0.277136	0.433251	0.396594
	All 3 therapies	0.354837	0.47032	0.48813	0.157902	0.341295	0.418366
	Total	1	1	1	1	1	1																	1#18-44	0.0574182	0.0138131	4.16	0	0.0302841	0.0845524		1#18-44	0.125918	0.0320409	3.93	0	0.0629769	0.188859			1#Male	0.0237182	0.0010293	23.04	0	0.0216962	0.0257401
																								1#45-74	0.0228526	0.001508	15.15	0	0.0198904	0.0258148		1#45-74	0.0388534	0.0034765	11.18	0	0.0320241	0.0456827			1#Female	0.0329636	0.001549	21.28	0	0.0299208	0.0360065
	Difference																							1#75+	0.0243546	0.0017278	14.1	0	0.0209606	0.0277487		1#75+	0.0286586	0.0016674	17.19	0	0.0253832	0.0319341			2#Male	0.106157	0.0018428	57.61	0	0.102537	0.109776
	No prescription	-0.0054571	-0.0005434	-0.0020462	-0.0175368	-0.0005635	0.0007834																	2#18-44	0.254512	0.0273526	9.3	0	0.200781	0.308243		2#18-44	0.439044	0.0358825	12.24	0	0.368556	0.509531			2#Female	0.169556	0.0024352	69.63	0	0.164772	0.17434
	One therapy only	-0.0056344	-0.0081162	-0.00865	0.023722	0.0010295	0.0015074																	2#45-74	0.101007	0.0027216	37.11	0	0.0956607	0.106353		2#45-74	0.186601	0.0051548	36.2	0	0.176475	0.196727			3#Male	0.390764	0.0030489	128.17	0	0.384775	0.396753
	Two therapies	-0.0158389	-0.0013848	-0.00878	-0.0102304	-0.0017671	-0.0080489																	2#75+	0.109424	0.0031233	35.03	0	0.103288	0.115559		2#75+	0.156381	0.0032052	48.79	0	0.150085	0.162678			3#Female	0.413589	0.0028497	145.13	0	0.407991	0.419187
	All 3 therapies	0.0269303	0.0100443	0.0194761	0.0040451	0.0013011	0.005758		Figure 4: Prescribing of anti-hypertensive, lipid-modifying and anti-coagulant/anti-platelet therapy by age group and gender, in the past 6 months (A), 12 months (B) and 24 months (C) for patients with established CVD. (n=109,455)															3#18-44	0.333233	0.0235907	14.13	0	0.286892	0.379574		3#18-44	0.277136	0.0283427	9.78	0	0.221459	0.332812			4#Male	0.479361	0.0035778	133.98	0	0.472333	0.486389
																								3#45-74	0.40582	0.0044935	90.31	0	0.396993	0.414647		3#45-74	0.433251	0.0060209	71.96	0	0.421423	0.445078			4#Female	0.383892	0.0035268	108.85	0	0.376964	0.39082
																								3#75+	0.378092	0.0046831	80.74	0	0.368893	0.387291		3#75+	0.396594	0.0044777	88.57	0	0.387798	0.40539
																								4#18-44	0.354837	0.0237515	14.94	0	0.30818	0.401494		4#18-44	0.157902	0.0201383	7.84	0	0.118343	0.197462
																								4#45-74	0.47032	0.0047862	98.27	0	0.460918	0.479722		4#45-74	0.341295	0.0061089	55.87	0	0.329295	0.353296
																								4#75+	0.48813	0.0051916	94.02	0	0.477931	0.498328		4#75+	0.418366	0.0048272	86.67	0	0.408884	0.427849

[truncated: 6 more sheets: Figure 4 (45-74) No Calc incl, Supp Table 1, Suppl Table 2, Supp Table 2, No 6mo prescript, Figure 3 (All)]
